# Supplementary material for: Interplay between disinfection and the enigmatic diplomonad parasite Spironucleus salmonicida in Atlantic salmon
Source: Sci Rep. 2026 May 8;16:21163. doi: 10.1038/s41598-026-51626-4 (PMC13341783; doi:10.1038/s41598-026-51626-4)
Supplement: Supplementary file 1 — Supplementary Material 1 [file 41598_2026_51626_MOESM1_ESM.xlsx]

## Sheet: Sheet 1
seqID	sampleName	sampleName_on_top	libType	libConc	sampleType	Treatment	system	Sampling	rawReads	rawN50	rawPhred	filtReads	filtPhred	baseMappedReads	mappedReads	mappedRatio	SC	Richness	Shannon	Simpson	OTUs	ratioPhylum	ratioClass	ratioOrder	ratioFamily	ratioGenus	ratioSpecies
barcode01	S1.B1	S1.B1	bV18-A	36.3086	biomedia	Control	System 1	S1	128000	1369	22.6	123526	22.7	123524	59817	0.484246	1	116	4.01378	3.40216	116	1	1	1	1	0.939655	0.793103
barcode02	S1.B2	S1.B2	bV18-A	39.269	biomedia	Control	System 2	S1	128000	1359	22.9	125002	23	124933	60271	0.48216	1	97	3.74188	3.13911	97	1	1	1	1	0.917526	0.793814
barcode03	S1.B3	S1.B3	bV18-A	36.7471	biomedia	Control	System 3	S1	127639	1354	22.9	124174	22.9	124170	64459	0.519102	1	99	3.77121	3.15425	99	1	1	1	1	0.919192	0.757576
barcode04	S1.B4	S1.B4	bV18-A	33.1368	biomedia	UV	System 4	S1	128000	1355	22.8	123043	22.9	123034	58294	0.473769	1	112	4.03547	3.44229	112	1	1	1	1	0.919643	0.776786
barcode05	S1.B5	S1.B5	bV18-A	37.0267	biomedia	UV	System 5	S1	127943	1370	22.8	124718	22.9	124714	61712	0.494812	1	83	3.36191	2.63098	83	1	1	1	1	0.891566	0.73494
barcode06	S1.B6	S1.B6	bV18-A	36.8035	biomedia	UV	System 6	S1	128000	1356	22.9	124137	23	124134	65745	0.529616	1	97	3.28397	2.05501	97	1	1	1	1	0.896907	0.783505
barcode07	S1.B7	S1.B7	bV18-A	33.4414	biomedia	Ozone	System 7	S1	127650	1356	22.8	124023	22.9	124016	56632	0.456625	1	111	3.96321	3.36848	111	1	1	1	1	0.936937	0.792793
barcode08	S1.B8	S1.B8	bV18-A	34.3696	biomedia	Ozone	System 8	S1	128000	1360	22.8	124865	22.9	124864	55427	0.443895	1	108	3.91943	3.39166	108	1	1	1	1	0.907407	0.787037
barcode09	S1.B9	S1.B9	bV18-A	35.7704	biomedia	Ozone	System 9	S1	127721	1351	22.9	124553	23	124552	63281	0.508065	1	94	3.7249	3.21776	94	1	1	1	1	0.882979	0.797872
barcode10	S2.B1	S2.B1	bV18-A	44.154	biomedia	Control	System 1	S2	128000	1363	22.8	124924	22.9	124922	57527	0.460496	1	106	3.94955	3.41444	106	1	1	1	1	0.943396	0.754717
barcode11	S2.B2	S2.B2	bV18-A	39.9727	biomedia	Control	System 2	S2	128000	1365	22.9	118656	23.1	118655	56359	0.474978	1	101	3.70029	2.84736	101	1	1	1	1	0.930693	0.772277
barcode12	S2.B3	S2.B3	bV18-A	39.1942	biomedia	Control	System 3	S2	100117	1353	22.6	94820	22.7	94802	49422	0.521219	1	85	3.41131	2.77444	85	1	1	1	1	0.882353	0.729412
barcode13	S2.B4	S2.B4	bV18-A	37.246	biomedia	UV	System 4	S2	125974	1350	23.2	122495	23.2	122492	65342	0.533426	1	98	3.6784	2.92916	98	1	1	1	1	0.897959	0.77551
barcode14	S2.B5	S2.B5	bV18-A	39.9648	biomedia	UV	System 5	S2	127745	1363	23	124313	23	124051	59636	0.479725	1	81	3.45838	2.77014	81	1	1	1	1	0.888889	0.765432
barcode16	S2.B6	S2.B6	bV18-A	39.2428	biomedia	UV	System 6	S2	126589	1354	23.1	123330	23.2	123325	63538	0.515187	1	96	3.38428	2.39117	96	1	1	1	1	0.90625	0.760417
barcode17	S2.B7	S2.B7	bV18-A	35.5025	biomedia	Ozone	System 7	S2	128000	1355	23	124705	23.1	124690	62165	0.498496	1	117	3.97122	3.433	117	1	1	1	1	0.871795	0.717949
barcode18	S2.B8	S2.B8	bV18-A	40.3639	biomedia	Ozone	System 8	S2	128000	1368	22.9	121652	23	121037	56867	0.467456	1	99	3.76234	3.16262	99	1	1	1	1	0.939394	0.818182
barcode19	S2.B9	S2.B9	bV18-A	40.6947	biomedia	Ozone	System 9	S2	125083	1357	23.2	122278	23.2	122267	55940	0.457482	1	88	3.65638	3.02934	88	1	1	1	1	0.886364	0.772727
barcode20	S3.B1	S3.B1	bV18-A	42.022	biomedia	Control	System 1	S3	63552	1360	22.7	58518	22.9	57665	25702	0.439215	1	105	3.84515	3.30895	105	1	1	1	1	0.92381	0.771429
barcode21	S3.B2	S3.B2	bV18-A	39.4581	biomedia	Control	System 2	S3	128000	1356	22.9	125170	22.9	125126	59180	0.472797	1	98	3.86176	3.44248	98	1	1	1	1	0.908163	0.755102
barcode22	S3.B3	S3.B3	bV18-A	40.0803	biomedia	Control	System 3	S3	128000	1348	22.9	124839	23	124826	57502	0.460609	1	94	3.72113	3.19166	94	1	1	1	1	0.925532	0.744681
barcode23	S3.B4	S3.B4	bV18-A	11.3638	biomedia	UV	System 4	S3	126007	1342	23.2	122473	23.3	122239	77349	0.63156	1	98	3.50044	2.78468	98	1	1	1	1	0.877551	0.704082
barcode24	S3.B5	S3.B5	bV18-A	39.231	biomedia	UV	System 5	S3	128000	1355	23	125093	23.1	125022	64988	0.519517	1	94	3.48936	2.63678	94	1	1	1	1	0.882979	0.744681
barcode25	S3.B6	S3.B6	bV18-A	33.5058	biomedia	UV	System 6	S3	128000	1350	23.1	125403	23.1	125379	62396	0.497564	1	89	3.44853	2.65532	89	1	1	1	1	0.898876	0.775281
barcode26	S3.B7	S3.B7	bV18-A	35.2951	biomedia	Ozone	System 7	S3	126334	1356	23	123046	23.1	123039	62823	0.510565	1	107	3.78098	3.18638	107	1	1	1	1	0.897196	0.766355
barcode27	S3.B8	S3.B8	bV18-A	37.011	biomedia	Ozone	System 8	S3	128000	1365	23	121077	23.1	121067	65840	0.543786	1	88	3.50528	2.86677	88	1	1	1	1	0.897727	0.784091
barcode28	S3.B9	S3.B9	bV18-A	37.775	biomedia	Ozone	System 9	S3	128000	1378	22.7	115160	22.9	115149	62230	0.540379	1	88	3.5339	2.89541	88	1	1	1	1	0.920455	0.806818
barcode30	S1.T1	S1.T1	bV18-A	34.9905	swabs	Control	System 1	S1	91224	1384	22.6	88039	22.6	88034	48703	0.553198	1	97	3.55475	2.8441	97	1	1	1	1	0.876289	0.721649
barcode31	S1.T2	S1.T2	bV18-A	34.191	swabs	Control	System 2	S1	80156	1373	23	74731	23.1	74721	35850	0.479721	1	104	3.77229	3.13928	104	1	1	1	1	0.913462	0.740385
barcode32	S1.T3	S1.T3	bV18-A	33.2012	swabs	Control	System 3	S1	128000	1382	23	124544	23.1	124539	57142	0.45881	1	109	3.97829	3.50094	109	1	1	0.990826	0.990826	0.899083	0.706422
barcode33	S1.T4	S1.T4	bV18-A	35.0864	swabs	UV	System 4	S1	128000	1384	23.1	124170	23.1	124165	60805	0.489692	1	110	3.80364	3.046	110	1	1	0.990909	0.990909	0.872727	0.681818
barcode34	S1.T5	S1.T5	bV18-A	33.4178	swabs	UV	System 5	S1	128000	1387	23	125125	23.1	125074	85006	0.679369	1	81	3.20239	2.26864	81	1	1	1	1	0.925926	0.802469
barcode35	S1.T6	S1.T6	bV18-A	36.9506	swabs	UV	System 6	S1	128000	1373	23	124459	23.1	124437	65189	0.523779	1	87	3.20081	2.22068	87	1	1	1	0.988506	0.91954	0.770115
barcode36	S1.T7	S1.T7	bV18-A	34.4247	swabs	Ozone	System 7	S1	128000	1372	22.9	125460	23	125393	58116	0.463223	1	116	3.78039	2.81733	116	1	1	0.991379	0.991379	0.905172	0.767241
barcode37	S1.T8	S1.T8	bV18-A	32.6734	swabs	Ozone	System 8	S1	128000	1381	23.1	125169	23.1	125152	59744	0.477307	1	97	3.79266	3.25596	97	1	1	1	1	0.896907	0.762887
barcode38	S1.T9	S1.T9	bV18-A	37.7107	swabs	Ozone	System 9	S1	128000	1384	23.1	125118	23.2	125116	68066	0.544014	1	84	3.51963	2.92042	84	1	1	1	1	0.904762	0.761905
barcode39	S2.T1	S1.T10	bV18-A	36.5174	swabs	Control	System 1	S2	128000	1380	22.9	123977	23	123972	68701	0.554143	1	93	3.67774	3.13373	93	1	1	1	1	0.892473	0.709677
barcode40	S2.T2	S1.T11	bV18-A	13.6087	swabs	Control	System 2	S2	127220	1380	22.8	120344	22.9	120316	60350	0.501479	1	94	3.71553	3.25543	94	1	1	1	1	0.904255	0.755319
barcode41	S2.T3	S1.T12	bV18-A	28.4304	swabs	Control	System 3	S2	128000	1378	23	125244	23.1	125229	51059	0.407676	1	117	4.00407	3.43336	117	1	1	0.991453	0.991453	0.91453	0.74359
barcode42	S2.T4	S1.T13	bV18-A	33.746	swabs	UV	System 4	S2	127035	1373	23	123836	23.1	123835	67516	0.545205	1	79	3.48069	2.90193	79	1	1	0.987342	0.987342	0.924051	0.759494
barcode43	S2.T5	S1.T14	bV18-A	31.2831	swabs	UV	System 5	S2	128000	1380	23	123551	23.1	123549	73289	0.593188	1	84	3.36915	2.72875	84	1	1	0.988095	0.988095	0.904762	0.702381
barcode45	S2.T6	S1.T15	bV18-A	32.8861	swabs	UV	System 6	S2	128000	1360	23	125069	23	124996	67838	0.542405	1	88	3.08713	2.05466	88	1	1	1	1	0.931818	0.772727
barcode46	S2.T7	S1.T16	bV18-A	30.2211	swabs	Ozone	System 7	S2	128000	1368	22.9	124832	23	124815	61634	0.493736	1	103	3.81053	3.24876	103	1	1	1	1	0.912621	0.718447
barcode47	S2.T8	S1.T17	bV18-A	25.5041	swabs	Ozone	System 8	S2	128000	1381	23.1	124772	23.1	124294	67345	0.539744	1	88	3.44379	2.91008	88	1	1	1	1	0.931818	0.784091
barcode48	S2.T9	S1.T18	bV18-A	32.2599	swabs	Ozone	System 9	S2	127742	1379	23.2	124532	23.2	124527	65145	0.523119	1	90	3.57433	2.96585	90	1	1	1	1	0.911111	0.755556
barcode49	S3.T1	S1.T19	bV18-A	31.4866	swabs	Control	System 1	S3	128000	1370	23.1	124833	23.1	124819	65385	0.52378	1	96	3.55129	2.81886	96	1	1	1	1	0.875	0.666667
barcode50	S3.T2	S1.T20	bV18-A	29.952	swabs	Control	System 2	S3	125388	1380	23	122335	23.1	122287	62543	0.511244	1	88	3.60167	3.12606	88	1	1	1	0.988636	0.897727	0.715909
barcode51	S3.T3	S1.T21	bV18-A	22.1289	swabs	Control	System 3	S3	128000	1378	22.9	125398	23	125392	66180	0.52776	1	103	3.87339	3.39304	103	1	1	0.990291	0.980583	0.902913	0.699029
barcode52	S3.T4	S1.T22	bV18-A	26.1277	swabs	UV	System 4	S3	128000	1379	22.8	123432	22.9	123400	71678	0.580708	1	98	3.90193	3.44882	98	1	1	0.989796	0.989796	0.897959	0.734694
barcode53	S3.T5	S1.T23	bV18-A	29.8364	swabs	UV	System 5	S3	124055	1379	23.1	121065	23.1	121064	71758	0.592723	1	88	3.56307	3.02064	88	1	1	0.977273	0.977273	0.886364	0.693182
barcode54	S3.T6	S1.T24	bV18-A	28.7218	swabs	UV	System 6	S3	128000	1365	23	124506	23.1	124467	64483	0.517911	1	94	3.54467	2.85387	94	1	1	0.989362	0.989362	0.904255	0.723404
barcode55	S3.T7	S1.T25	bV18-A	30.6425	swabs	Ozone	System 7	S3	128000	1375	22.9	123324	23	123314	65604	0.531965	1	77	3.42758	2.93484	77	1	1	0.987013	0.987013	0.896104	0.636364
barcode56	S3.T8	S1.T26	bV18-A	29.7892	swabs	Ozone	System 8	S3	128000	1388	22.9	120641	23	120640	61903	0.513117	1	86	3.56823	2.86112	86	1	1	1	0.988372	0.930233	0.77907
barcode57	S3.T9	S1.T27	bV18-A	36.1038	swabs	Ozone	System 9	S3	128000	1387	22.9	124968	22.9	124962	65910	0.527415	1	76	2.98197	1.93532	76	1	1	1	1	0.934211	0.789474
